# Supplementary material for: Identification of grapevine clones via high-throughput amplicon sequencing: a proof-of-concept study
Source: G3 (Bethesda). 2023 Jul 3;13(9):jkad145. doi: 10.1093/g3journal/jkad145 (PMC10468313; doi:10.1093/g3journal/jkad145)
Supplement: jkad145_Supplementary_Data [file jkad145_supplementary_data.zip]

Archive with 3 entries (3 files):
- Supplemental_Material_1_G3-2023-404305.xlsx
- Supplemental_Material_2_G3-2023-404305.docx
- Supplemental_Material_3_G3-2023-404305.xlsx
