# Supplementary material for: Identification of grapevine clones via high-throughput amplicon sequencing: a proof-of-concept study
Source: G3 (Bethesda). 2023 Jul 3;13(9):jkad145. doi: 10.1093/g3journal/jkad145 (PMC10468313; doi:10.1093/g3journal/jkad145)
Supplement: jkad145_Supplementary_Data [file jkad145_supplementary_data.zip › Supplemental_Material_1_G3-2023-404305.xlsx]

## Sheet: Cabernet Sauvignon
Supplementary material 1
	Cabernet Sauvignon	Clone 169	Clone 170	Clone 338	Clone 412
Enological characteristics	Sugar content	Superior	Average	Average	Higher
	Total acidity	Average	Average	Average	Average
	Potential color	Medium to Superior	Medium	Medium to Superior	Medium to Superior
	Tannic structure	Average a Higher	Average	Average a Higher	Average a Higher
	Oenological aptitudes	Balanced and well structured wines, with round tannins	Balanced wines, typical of the variety	Balanced wines, typical of the variety	Balanced and structured wines
Agronomic characteristics	Fertility	Lower to Average	Average	Average	Lower to Average
	Cluster weight	Lower to Medium	Medium	Medium to Superior	Lower to Medium
	Berries size	Lower to Average	Average	Average	Lower to Average
	Yield	Lower to Medium	Medium	Medium	Lower
Origin		Bordeaux	Vallee de la Loire	Bordeaux	Bordeaux
Year of origin		1971	1972	1975	1976
Selection		ENTAV	ENTAV	INRA	ENTAV

## Sheet: Sauvignon blanc
Supplementary material 1
	Sauvignon blanc	Clon 1	Clon 107	Clon 159	Clon 242	Clon 530
Oenological characteristics	Sugar content		Average	Average to superior	Medium to superior	Superior
	Total acidity		Average	Superior	Lower to Medium	Average
	Potential color
	Tannic structure
	Enological aptitudes		Typical wines of the variety	Aromatic wines but sometimes a bit heavy	Balanced wines typical of the vine	Aromatic wines
Agronomic characteristics	Fertility		Superior	Average	Average to superior	Lower to Average
	Cluster weight		Superior	Medium	Medium	Lower to Medium
	Berries size		Average	Average	Average to superior	Average
	Yield		Superior	Medium	Medium to superior	Lower to Medium
Origin				Cher	Loir et Cher	Cher
Year of origin				1972	1973	1976
Selection				INRA	IFV	INRA

## Sheet: Merlot
Supplementary material 1
	Sauvignon blanc	Clon 181	Clon 346	Clon 347	Clon 348
Enological characteristics	Sugar content	Average to superior	Average to superior	Average	Average
	Total acidity	Average	Average to superior	Average	Average
	Potential color	Medium		Medium	Medium
	Tannic structure	Average to superior	Average	Average	Average
	Oenological aptitudes	Wine appreciated for its tasting	Wine appreciated for its tasting	Wine appreciated for its tasting	Wine appreciated for its tasting
Agronomic characteristics	Fertility	Average to superior	Average	Average	Average
	Cluster weight	Lower	Lower to Medium	Medium	Medium to superior
	Berries size	Lower to Average	Average	Average
	Yield	Lower to Medium	Medium	Medium	Medium
Origin		Gironde		Gironde	Gironde
Year of origin		1973		1975	1975
Selection		INRA		INRA	INRA

## Sheet: Chardonnay
Supplementary material 1
	Chardonnay	Clon 4	Clon 76	Clon 95	Clon 548
Enological characteristics	Sugar content		Lower to Medium	Medium to Superior	Superior
	Total acidity		Average	Lower to Average	Average to Superior
	Potential color		NA	NA	NA
	Tannic structure		NA	NA	NA
	Oenological aptitudes		Aromatic, well balanced, fine and very typical wines	Fine aromas, rich and balanced structure	Concentrated and balanced wines with complex aromas
Agronomic characteristics	Fertility		Average	Average	Average
	Cluster weight		Lower to Medium	Lower to Medium	Lower
	Berries size		Lower to Medium	Lower to Medium	Medium
	Yield		Medium	Medium	Lower
Origin			Saone et Loire	Côte d'Or	Saône et Loire
Year of origin			1971	1971	1978
Selection			IFV	IFV	ENTAV
