# Supplementary material for: Identification of grapevine clones via high-throughput amplicon sequencing: a proof-of-concept study
Source: G3 (Bethesda). 2023 Jul 3;13(9):jkad145. doi: 10.1093/g3journal/jkad145 (PMC10468313; doi:10.1093/g3journal/jkad145)
Supplement: jkad145_Supplementary_Data [file jkad145_supplementary_data.zip › Supplemental_Material_3_G3-2023-404305.xlsx]

## Sheet: Supplementary Material 3
	Cultivar	Clone	Primer	Primer sequence 5'->3'	Allele lenght (bp)	Tm (°C)
	Chardonnay	95	CH95_2-F	TGTGTGTGTGTAGGTAGGCT	180/190	58.3
			CH95_2-R	TGCGTTGGATAAATGTGTGCT		58.8
			CH95_3-F	TCAAATGGAACCAAACCGACT	194/201	58.1
			CH95_3-R	AGCCTAGTTTGATTTGCCCA		57.4
			CH95_4-F	CAAGGTTCGAGTCATTGGGC	229/240	59.2
			CH95_4-R	TCTCCATTTCCCAAACCCGA		58.9
	Chardonnay	76	CH76_1-F	TGGTTGTATAGCATGGTGAAGAC	461/487	58.5
			CH76_1-R	TCTCAACAACCTAACAAACCCA		57.8
			CH76_2-F	TGGGATTGGTGACTGTGATTC	325/344	57.9
			CH76_2-R	TACCCTTGTTTTGCCTGAGG		57.8
			CH76_4-F	TGCAAGCTTTGATAACTTTGGTG	238/243	58.4
			CH76_4-R	AAGGGGAAGTCATACAGGCT		58.0
	Chardonnay	548	CH548_1-F	TCCCAGCATTCAAAGGACTT	392/399	57.0
			CH548_1-R	ACGAGTTTCCTTGAAGAATTGTC		57.3
			CH548_2-F	TCGAGTATTACCTTGTCTTACCC	225/235	57.2
			CH548_2-R	CTACACCTGTCCCTCTCGTT		58.5
			CH548_3-F	TTTGTGGCTGACTCGAAACG	247/256	59.1
			CH548_3-R	AGCACCAAACTGAAACCGTC		59.0
			CH548_4-F	CCACCTTTAAGCCACACGTC	146/154	59.1
			CH548_4-R	TGGAGGGTTCTTTTAAGGTCAA		57.2
	Sauvignon Blanc	242	SB242_2_F	GGTGGGTATATCCTCTTCCAGA	181/156	58.1
			SB242_2_R	TTTGATGTTGCTTGTGATAGGTG		57.6
			SB242_3_F	AATGACCCTCCAGTTCGATG	249	57.3
			SB242_3_R	ACAAGGGAAATGAGGCATGA		57.1
			SB242_5_F	GGACCCTTTCTTAGCCAACC	209	58.2
			SB242_5_R	AAAGACCTCGTGCATCCTTG		58.2
	Sauvignon Blanc	1	SB1_5_F	CTTTGTTGGATTGCCCAAAT	175/164	55.0
			SB1_5_R	TTCCCTTTGTTATCCCTTATGC		56.1
			SB1_7_F	GGGAGCAATTGGTGACTGAA	183/180	58.1
			SB1_7_R	AGGTGATGCATCTGCTTCCT		59.1
			SB1_8_F	CATCTTTGGCGAGTTTACGA	195/186	56.2
			SB1_8_R	TGTCAGCTCAAACCCATTGA		57.3
			SB1_9_F	TCCCATATGAAAAAGCAAAAA	250/220	52.1
			SB1_9_R	TGAAAAGCCTGCATAAAAACC		55.6
	Sauvignon Blanc	159	SB15_1_F	TGGTGATGTTGTTTGGGTCA	218	57.6
			SB159_1_R	TTGCAAAGCTCTTTATGGTTGA		56.8
			SB159_3_F	AGGAAATGGGTTCAATGTGC	176/187	56.6
			SB159_3_R	TACCCATTGTCCACAAACCA		56.9
			SB159_5_F	TCGATGAGTGCTGGAAGATG	167	57.4
			SB159_5_R	GGGTTCGGATGGTACGATAG		57.3
	Sauvignon Blanc	107	SB107_1_F	TTGCTGCAGCTATGTCATCC	221/217	58.3
			SB107_1_R	GCGGCTTCTGAGGTATCCTA		58.7
			SB107_3_F	TGGCAGTCGCTGTTTATTTT	240/242	56.3
			SB107_3_R	CAATGATAGGGAAATCAGGACT		55.3
			SB107_6_F	CGGAAACGAAAAACGAAAAC	245/230	54.7
			SB107_6_R	GCCAATATTCAAAGCCCAAT		54.5
	Sauvignon Blanc	530	SB530_3_F	GATCAATGGCATGTTGCTTG	182/176	55.9
			SB530_3_R	TTGCACTTGGGGGATTTTTA		55.4
			SB530_7_F	AATTGGAGCGCTATTGGTTT	246/255	55.9
			SB530_7_R	CCTGATGGCTCCTCCTTAAA		56.0
			SB530_9_F	GGTCTGGAGCTTTGACATTGA	188/175	58.2
			SB530_9_R	TCTTTCCCCAATCGATGACT		56.2
	Cabernet Sauvignon	46	CS46_1_F	AGGAGGCGATTAACTAGGGC	141/ 153	58.9
			CS46_1_R	CAATGCAGCCCAAACTTCCT		59.0
			CS46_2_F	ACTCACAGGGAAAGGAGCTT	156/ 168	58.6
			CS46_2_R	CCAACAATCTCTGAAGCGCA		58.8
			CS46_4_F	TGGCATCAATCGTCCAATGG	145/ 153	58.6
			CS46_4_R	CACCGGCTGAAGAAAGTTCA		58.4
	Cabernet Sauvignon	169	CS169_2_F	CCGGCGGAATTGTCAGAAAA	230	59.1
			CS169_2_R	TCAATCTCTTCCTACGCGCT		58.9
	Cultivar	Clone	Primer	Primer sequence 5'->3'	Allele lenght (bp)	Tm (°C)
			CS169_3_F	CCTAAATGGTGATGCTTTGCC	150	57.8
			CS169_3_R	TGTTGACTGCCCCAAAACAT		58.2
			CS169_4_F	TAACCTGATCCCCGGACCTA	194/195	59.1
			CS169_4_R	TCCCCACTCAATCGACAAGA		58.4
	Cabernet Sauvignon	338	CS338_2_F	TGACATGAATGACTCCGGGT	165	58.7
			CS338_2_R	CCATAAGCTCAGGACCTAAACT		57.2
			CS338_6_F	TGCGGTTCTGTGTGGATTAC	293/ 299	58.2
			CS338_6_R	CCGTCACTATCACCCATTACC		57.9
	Merlot	348	M348_1_F	CCCGTAGTGAATCATGATGGC	165/178	58.9
			M348_1_R	AAAGGCAGAGTTCGAGTCGA		59.0
			M348_2_F	GGAAAGGAAGCAACACACCA	235/ 238	58.6
			M348_2_R	TTTCTCGACATCTCCCTCCC		58.5
			M348_3_F	GATACTGGCAGTGGGATAAGC	180	58.3
			M348_3_R	AAAAGGAAAAGCAACAGAGATCC		57.5
			M348_4_F	GCTCGTTACACAGTCAGGTT	250	57.9
			M348_4_R	CGTGGTCAACAAGCCCATAC		59.2
	Merlot	181	M181_1_F	TCCACCATTCGATGCTTCAT	244/ 249	57.3
			M181_1_R	CTTCCAAAACACAATCAAGAGCA		58.1
			M181_2_F	GAAGCCAAAACTGACCCACC	198/ 203	59.3
			M181_2_R	GCAATGCTTGAGGAACCAAAAG		58.9
			M181_3_F	TGCTGTCTTCCCCTGTTCTT	246	58.9
			M181_3_R	GCACCCAATACTACCCCTGA		58.8
			M181_4_F	TGAGTTGCTAGCTATGGACCA	212	58.5
			M181_4_R	ATAAGAGGCAGTGGGAGGAC		58.5
	Merlot	346	M346_2_F	TCGAAGGTAAGGATTGGGTTGA	229/ 236	59.1
			M346_2_R	TGGAAGTAGTTGTGGGAGTTGA		58.9
			M346_3_F	TGATTTCCTGGAGCATGGGT	176/ 184	59.0
			M346_3_R	CGCCGATTCGAAGCAACATA		59.1
			M346_4_F	GGGCCCATGGTTCATAGTGA	313/ 328	59.5
			M346_4_R	TCAGTGGAAGTTCTCTCCCG		58.7
			M346_5_F	ACGCACATTTCTGGAACCAC	176/192	59.1
			M346_5_R	GATGGAGCCACACCCTGTAT		59.2
